# Supplementary material for: Evaluating swine disease occurrence on farms using the state-space model based on meat inspection data: a time-series analysis
Source: Porcine Health Manag. 2024 Jan 23;10:6. doi: 10.1186/s40813-024-00355-z (PMC11378582; doi:10.1186/s40813-024-00355-z)
Supplement: Supplementary file 1 — Additional file 1. Results of Cross-validation and Akaike Information Criterion (AIC) on slaughterhouse data. PH, parasitic hepatitis; MPS, mycoplasmal pneumonia of swine; IH, interstitial hepatitis; PA, pulmonary abscess; AIC, Akaike Information Criterion. [file 40813_2024_355_MOESM1_ESM.xlsx]

## Sheet: Sheet1
Supplementary Data 1: Results of Cross-validation and Akaike Information Criterion (AIC) on slaughterhouse data
① Cross-validation (1 month)
	Model1	Model2	Model3	Model4-1	Model4-2	Model5-1	Model5-2	Model6-1	Model6-2
PA	0.237506	0.232418	0.260583	0.291864	0.289878	0.26944	0.37003	0.287319	0.277929
Diaphragmitis	0.126453	0.131337	0.134615	0.235643	0.19246	0.222191	0.315256	0.187023	0.189039
Enteritis	0.200147	0.219106	0.216149	0.263744	0.292424	0.33597	0.338065	0.339253	0.444455
IH	0.365491	0.202924	0.234046	0.273419	0.405619	0.27298	0.33559	0.252903	0.264691
MPS	0.142329	0.166895	0.19192	0.234677	0.499035	0.300225	0.502485	0.239945	0.256535
Mycobacteriosis	0.313756	0.314616	1.83533	0.245293	0.220563	0.306902	0.309051	0.344282	0.307466
PH	0.140144	0.141319	0.196231	0.222633	0.298838	0.256519	0.339187	0.30532	0.308927
Pericarditis	0.0928035	0.0955316	0.116352	0.0911362	0.0871554	0.0935153	0.190439	0.111372	0.114649
Perihepatitis	0.144283	0.163556	0.171278	0.143832	0.196512	0.24819	0.326059	0.148046	0.276499
Peritonitis	0.141979	0.153471	0.156061	0.257623	0.188075	0.255491	0.281968	0.197756	0.169051
Pleuritis	0.139211	0.147727	0.153606	0.314894	0.197993	0.263033	0.332496	0.170836	0.160194
② Cross-validation (3 month)
	Model1	Model2	Model3	Model4-1	Model4-2	Model5-1	Model5-2	Model6-1	Model6-2
PA	0.299341	0.311493	0.368651	0.361599	0.350619	0.336466	0.422251	0.338241	0.34288
Diaphragmitis	0.168264	0.176073	0.213777	0.226929	0.21697	0.245232	0.392876	0.226447	0.231192
Enteritis	0.233449	0.288079	0.274179	0.314889	0.364852	0.3964	0.394087	0.406877	0.530438
IH	0.342636	0.297537	0.364437	0.371519	0.459018	0.40358	0.43777	0.396662	0.383673
MPS	0.242548	0.296572	0.328942	0.309143	0.51738	0.408522	0.59015	0.367171	0.405425
Mycobacteriosis	0.376598	0.382013	2.08717	0.310294	0.333511	0.360037	0.366028	0.469214	0.397361
PH	0.206348	0.217202	0.311412	0.235952	0.314568	0.242722	0.338426	0.426911	0.374848
Pericarditis	0.1224	0.127304	0.172476	0.11739	0.109648	0.131374	0.217457	0.146466	0.153948
Perihepatitis	0.180489	0.202758	0.230376	0.19226	0.258742	0.311245	0.381643	0.219295	0.331011
Peritonitis	0.169566	0.178299	0.184069	0.28382	0.203232	0.303824	0.317218	0.237598	0.202622
Pleuritis	0.187045	0.190987	0.190716	0.311199	0.230672	0.301227	0.400147	0.217965	0.216108
③ Cross-validation (6 month)
	Model1	Model2	Model3	Model4-1	Model4-2	Model5-1	Model5-2	Model6-1	Model6-2
PA	0.348648	0.384181	0.48096	0.411816	0.402554	0.458644	0.491445	0.458916	0.487621
Diaphragmitis	0.212913	0.245987	0.32581	0.222568	0.222568	0.279868	0.460792	0.284928	0.288895
Enteritis	0.250532	0.371681	0.361228	0.348526	0.387229	0.491765	0.468468	0.502114	0.608063
IH	0.330363	0.33216	0.485352	0.388966	0.475646	0.453738	0.469527	0.457863	0.461797
MPS	0.3234	0.416957	0.567065	0.363512	0.628001	0.485482	0.714502	0.556825	0.633252
Mycobacteriosis	0.403776	0.421685	2.52513	0.364778	0.407564	0.352592	0.368922	0.373378	0.487119
PH	0.235849	0.270431	0.473123	0.238197	0.301458	0.276146	0.388177	0.601526	0.480712
Pericarditis	0.156364	0.165189	0.256723	0.120226	0.116529	0.151824	0.222451	0.176417	0.18716
Perihepatitis	0.224369	0.272022	0.379445	0.225792	0.292857	0.371625	0.439273	0.270295	0.378925
Peritonitis	0.189549	0.211436	0.232259	0.30635	0.207383	0.339999	0.355199	0.274943	0.230484
Pleuritis	0.240984	0.259815	0.259267	0.282937	0.286093	0.363744	0.516509	0.26727	0.278631
④ Cross-validation (12 month)
	Model1	Model2	Model3	Model4-1	Model4-2	Model5-1	Model5-2	Model6-1	Model6-2
PA	0.376245	0.468288	0.741329	0.390523	0.385691	0.475477	0.478384	0.475539	0.478427
Diaphragmitis	0.259524	0.332274	0.523921	0.228971	0.278472	0.407367	0.567013	0.454714	0.457719
Enteritis	0.295074	0.533664	0.579967	0.365162	0.412164	0.66701	0.670179	0.667258	0.700116
IH	0.394949	0.366943	0.657946	0.361935	0.542541	0.440382	0.460325	0.530127	0.510318
MPS	0.42767	0.621919	0.919986	0.432758	0.674885	0.616956	1.00861	0.842836	0.895696
Mycobacteriosis	0.442884	0.48499	4.01398	0.403857	0.455275	0.458057	0.450233	0.468041	0.670561
PH	0.199386	0.259628	0.692421	0.246285	0.312062	0.329378	0.361088	0.944435	0.634069
Pericarditis	0.177929	0.198497	0.42459	0.110336	0.113336	0.156991	0.167631	0.249386	0.264197
Perihepatitis	0.288222	0.406017	0.743576	0.269956	0.338968	0.410798	0.376498	0.390774	0.396707
Peritonitis	0.199763	0.272274	0.329497	0.353169	0.211324	0.390572	0.381422	0.344174	0.272481
Pleuritis	0.32863	0.349989	0.340126	0.319458	0.383123	0.563064	0.691942	0.31143	0.322269
④ AIC
	Model1	Model2	Model3	Model4-1	Model4-2	Model5-1	Model5-2	Model6-1	Model6-2
PA	26.4384	34.706	38.3092	62.0138	60.0131	70.4471	72.4475	73.37	71.3691
Diaphragmitis	-39.5436	-28.8548	-21.9572	9.30736	7.31111	20.1824	18.1964	19.7686	17.7682
Enteritis	22.1698	31.0444	33.7552	59.4653	57.5356	70.1624	68.2548	70.6716	68.7431
IH	-2.07811	2.64658	6.69499	42.4003	32.9698	49.0215	48.3829	51.6393	49.6386
MPS	6	-11.2176	-2.10362	33.9634	32.1267	42.0449	40.1616	49.2582	47.2578
Mycobacteriosis	48.0213	53.2398	55.3222	81.0186	79.0189	87.3085	87.6577	85.3241	83.3229
PH	6	-14.9446	0.917401	23.0437	21.0435	32.1729	30.173	34.5353	32.535
Pericarditis	-77.8074	-68.572	-58.5656	-38.7262	-40.72746	-26.5842	-28.58436	-23.25768	-25.2587
Perihepatitis	-45.5059	-34.3466	-28.7292	0.462333	32.9698	10.9618	8.99386	15.4633	13.4628
Peritonitis	-42.2731	-21.4696	-32.1602	9.07912	7.07883	19.5809	17.5806	18.9619	16.9613
Pleuritis	-39.2034	-24.0806	-31.6709	5.28442	32.9698	12.5436	11.3226	10.543	9.32197
These tables show cross-validation and AIC values for slaughterhouse data.
