# Supplementary material for: Evaluating swine disease occurrence on farms using the state-space model based on meat inspection data: a time-series analysis
Source: Porcine Health Manag. 2024 Jan 23;10:6. doi: 10.1186/s40813-024-00355-z (PMC11378582; doi:10.1186/s40813-024-00355-z)
Supplement: Supplementary file 3 — Additional file 3. Evaluation results of models. PH, parasitic hepatitis; MPS, mycoplasmal pneumonia of swine; IH, interstitial hepatitis; PA, pulmonary abscess; AIC, Akaike Information Criterion; ARIMA, autoregressive integrated moving average; RMSE, root mean square error. [file 40813_2024_355_MOESM3_ESM.xlsx]

## Sheet: Additional data1
Supplementary Data 3: Evaluation results of models
Disease	Cross-validation	AIC	Farm
			A				B				C				D				E				F				G				H				I				J				K				L
			State-Space model	Model1	Minimum model	ARIMA	State-Space model	Model1	Minimum model	ARIMA	State-Space model	Model1	Minimum model	ARIMA	State-Space model	Model1	Minimum model	ARIMA	State-Space model	Model1	Minimum model	ARIMA	State-Space model	Model1	Minimum model	ARIMA	State-Space model	Model1	Minimum model	ARIMA	State-Space model	Model1	Minimum model	ARIMA	State-Space model	Model1	Minimum model	ARIMA	State-Space model	Model1	Minimum model	ARIMA	State-Space model	Model1	Minimum model	ARIMA	State-Space model	Model1	Minimum model
PA	1	1	12.4814	12.4814	4-1	12.7266	10.2602	10.2602	2	9.57365	5.28575	5.28575	1	5.57484	2.5144	2.5144	1	2.32884	0.637878	0.637878	1	0.616931	4.01839	4.01839	4-1	3.07108	5.73193	5.73193	2	5.5261	6.13098	6.13098	4-1	6.29804	NA	NA	NA	7.15649	5.34415	5.34415	4-1	5.02849	6.88958	6.88958	1	7.49554	6.88958	6.88958	1
Diaphragmitis	1	1	0.284717	0.284717	1	0.284685	0.491123	0.491123	1	0.491134	0.366057	0.366057	1	0.366057	0.370932	0.370932	2	0.370975	0.28045	0.28045	1	0.28045	0.421099	0.421099	2	0.421115	3.91947	3.91947	4-2	3.91924	0.410097	0.410097	1	0.410084	0.476254	0.476254	2	0.476253	0.322257	0.322257	2	0.322437	0.38492	0.38492	2	0.221317	0.377416	0.377416	1
Enteritis	1	1	12.0158	12.0158	1	12.0155	2.73257	2.73257	4-1	3.24113	1.50515	1.50515	1	1.50594	1.05421	1.05421	1	1.05262	0.373699	0.373699	2	0.373795	0.713983	0.713983	3	0.714363	1.01791	1.01791	1	1.01793	3.57741	3.57741	4-1	3.57219	6.37134	6.37134	4-1	6.37158	1.92613	1.92613	1	1.92658	1.77971	1.77971	4-1	1.79701	5.45661	5.45661	4-2
IH	2	1	5.69618	3.26115	1	5.15344	4.84975	3.83373	4-2	4.05403	2.07558	1.69511	4-1	1.68901	1.7631	1.46725	4-2	1.37825	0.457421	0.468408	2	0.451109	0.54906	0.562728	2	0.500503	4.02469	3.38991	6-1	3.07768	1.00102	0.9562315(model1)	1	0.848575	2.77018	1.76152	1	2.28961	0.401675	0.405491	2	0.399543	1.23457	1.25807	2	1.24789	3.95138	3.45146	4-1
MPS	1	2	0.714028	0.714028	1	1.00161	0.666761	0.666761	1	0.639959	0.695295	0.695295	1	0.920081	0.521521	0.521521	1	0.635049	0.487792	0.487792	3	0.494476	0.346875	0.346875	1	0.406005	1.9322	1.9322	4-1	2.08994	1.75794	1.75794	2	1.35178	0.424403	0.424403	1	0.42654	0.419048	0.419048	2	0.455712	0.512765	0.512765	1	0.597314	0.344415	0.344415	1
Mycobacteriosis	3	1	1.18536	0.369136	2	1.57109	5.79975	5.53655	1	5.71378	0.497229	0.459261	1	NA	3.10673	2.47465	2	NA	2.29721	2.27692	2	3.05698	3.16112	2.84043	1	2.74925	2.70092	2.06562	1	2.28203	1.34259	1.43861	3	1.37309	4.05505	3.77183	4-1	4.67702	0.850112	0.568801	1	0.656476	2.45931	1.92446	1	3.1797	0.181767	0.114377	1
PH	1	2	12.8622	12.8622	4-1	13.7911	8.81494	8.81494	1	9.14324	4.1747	4.1747	1	4.61869	5.15751	5.15751	1	5.27694	4.90197	4.90197	3	4.74588	0.975108	0.975108	2	0.926719	8.03962	8.03962	4-1	8.18177	5.7762	5.7762	3	6.09759	7.41065	7.41065	4-2	7.89153	3.7213	3.7213	1	4.01002	5.89305	5.89305	2	6.40499	6.86482	6.86482	4-1
Pericarditis	4-2	1	1.61429	1.17758	1	NA	0.435147	0.255979	1	NA	0.432614	0.358188	1	NA	0.406935	0.321414	1	NA	0.503064	0.353866	2	NA	0.383078	0.262552	1	NA	6.12292	5.67766	4-1	NA	0.627136	0.422061	1	NA	0.909079	0.479338	1	NA	0.453143	0.306794	2	NA	0.285083	0.311581	2	NA	0.607267	0.418802	2
Perihepatitis	1	1	3.50321	3.50321	1	NA	2.42175	2.42175	4-1	NA	0.503218	0.503218	1	0.524495	1.3564	1.3564	4-1	NA	0.604492	0.604492	1	NA	0.370723	0.370723	1	0.433724	6.97274	6.97274	2	NA	0.683662	0.683662	1	NA	5.02536	5.02536	1	6.74843	0.347634	0.347634	1	NA	0.367333	0.367333	3	NA	4.15768	4.15768	4-2
Peritonitis	1	1	10.2221	10.2221	1	11.1932	4.24785	4.24785	4-1	4.20969	0.598675	0.598675	2	0.646908	0.560147	0.560147	1	0.709157	0.47545	0.47545	1	0.475277	0.438074	0.438074	1	0.513309	7.28428	7.28428	1	7.42596	4.00425	4.00425	1	4.81592	7.18795	7.18795	1	7.70563	0.577745	0.577745	2	0.610038	0.482034	0.482034	1	0.48305	5.35691	5.35691	4-1
Pleuritis	1	1	0.402602	0.402602	1	0.64301	0.413014	0.413014	1	0.472587	0.311649	0.311649	1	0.315264	0.300413	0.300413	3	NA	0.381576	0.381576	1	0.416499	0.375733	0.375733	1	0.410466	2.35537	2.35537	4-1	1.61023	0.468861	0.468861	1	0.599085	0.424723	0.424723	1	0.421582	0.346213	0.346213	1	0.43026	0.253081	0.253081	1	0.243571	0.365298	0.365298	1
Cross-Varidation:Same as Table4
AIC:Same as Table4
State-Space model:RMSE of State-Space model according to cross-variation results
Model1:RMSE of Model1
Minimum model:State-space model with the lowest RMSE value as a result of cross-validation
ARIMA:RMSE of ARIMA model
[truncated: 9 more columns]
