# Supplementary material for: Evaluating swine disease occurrence on farms using the state-space model based on meat inspection data: a time-series analysis
Source: Porcine Health Manag. 2024 Jan 23;10:6. doi: 10.1186/s40813-024-00355-z (PMC11378582; doi:10.1186/s40813-024-00355-z)
Supplement: Supplementary file 4 — Additional file 4. Model classification by dynamic time warping (DTW). PH, parasitic hepatitis; MPS, mycoplasmal pneumonia of swine; IH, interstitial hepatitis; PA, pulmonary abscess. [file 40813_2024_355_MOESM4_ESM.xlsx]

## Sheet: Sheet1
Supplementary Data 4:Model classification by dynamic time warping (DTW)
Disease	Number of clusters	Model
		A	B	C	D	E	F	G	H	I	J	K	L	M	N
PA	1	4-1	2	1	1	1	4-1	2	4-1	NA	4-1	1	1	1	1
Diaphragmitis	2	1	1	1	2	1	2	4-2	1	2	2	2	1	2	1
Enteritis	3	1	4-1	1	1	2	3	1	4-1	4-1	1	4-1	4-2	2	1
IH	2	1	4-2	4-1	4-2	2	2	6-1	1	1	2	2	4-1	2	1
MPS	3	1	1	1	1	3	1	4-1	2	1	2	1	1	1	1
Mycobacteriosis	1	2	1	1	2	2	1	1	3	4-1	1	1	1	3	4-2
PH	1	4-1	1	1	1	3	2	4-1	3	4-2	1	2	4-1	1	1
Pericarditis	3	1	1	1	1	2	1	4-1	1	1	2	2	2	4-1	1
Perihepatitis	5	1	4-1	1	4-1	1	1	2	1	1	1	3	4-2	1	2
Peritonitis	4	1	4-1	2	1	1	1	1	1	1	2	1	4-1	4-1	1
Pleuritis	1	1	1	1	3	1	1	4-1	1	1	1	1	1	6-1	1
Number of clusters:Optimal number of clusters for each disease determined by DTW
Model:Optimal disease model for each farm determined by cross-validation
