# Supplementary material for: Evaluating swine disease occurrence on farms using the state-space model based on meat inspection data: a time-series analysis
Source: Porcine Health Manag. 2024 Jan 23;10:6. doi: 10.1186/s40813-024-00355-z (PMC11378582; doi:10.1186/s40813-024-00355-z)
Supplement: Supplementary file 7 — Additional file 7. Results of the gap statics. PH, parasitic hepatitis; MPS, mycoplasmal pneumonia of swine; IH, interstitial hepatitis; PA, pulmonary abscess; k, the number of cluster. [file 40813_2024_355_MOESM7_ESM.xlsx]

## Sheet: Sheet1
Supplementary Data 7: Results of the gap statics
	k
	1		2		3		4		5		6		7		8		9
	Gap(k)	Gap(k+1)−SE.sim(k+1)	Gap(k)	Gap(k+1)−SE.sim(k+1)	Gap(k)	Gap(k+1)−SE.sim(k+1)	Gap(k)	Gap(k+1)−SE.sim(k+1)	Gap(k)	Gap(k+1)−SE.sim(k+1)	Gap(k)	Gap(k+1)−SE.sim(k+1)	Gap(k)	Gap(k+1)−SE.sim(k+1)	Gap(k)	Gap(k+1)−SE.sim(k+1)	Gap(k)	Gap(k+1)−SE.sim(k+1)
PA	0.269985	0.261423	0.287129	0.246113	0.272945	0.233331	0.261227	0.224986	0.25461	0.217887	0.24944	0.20643	0.238483	0.198605	0.231253	0.188806	0.222225
Diaphragmitis	0.409782	0.52066	0.582729	0.461553	0.515981	0.425641	0.46106	0.409168	0.443111	0.387298	0.423834	0.393474	0.428153	0.39029	0.426957	0.384082	0.421275
Enteritis	0.261566	0.269314	0.293996	0.329625	0.355478	0.349919	0.377658	0.428657	0.458859	0.432611	0.463905	0.447862	0.478927	0.461995	0.494227	0.483312	0.516667
IH	0.760497	0.844196	0.874271	0.832382	0.862891	0.914331	0.943747	0.932197	0.962585	0.991222	1.02049	1.04441	1.07448	1.10713	1.13868	1.21663	1.248
MPS	0.643807	0.739691	0.791953	0.750684	0.816603	0.744465	0.815833	0.71669	0.792957	0.684923	0.769137	0.668077	0.753036	0.651107	0.74285	0.633796	0.722296
Mycobacteriosis	0.34422	0.33163	0.355192	0.363478	0.387441	0.364345	0.392744	0.372012	0.401453	0.407747	0.43833	0.391472	0.423719	0.399299	0.433209	0.434931	0.469712
PH	0.21095	0.196455	0.220133	0.213361	0.238314	0.206475	0.233708	0.20061	0.229655	0.208442	0.239186	0.227833	0.258741	0.239816	0.271693	0.230591	0.263258
Pericarditis	0.376581	0.916998	0.967363	0.969465	1.02317	0.90494	0.964998	0.855165	0.921913	0.816387	0.884274	0.77269	0.842993	0.761792	0.835141	0.730789	0.805146
Perihepatitis	0.308491	0.412408	0.446373	0.451329	0.487481	0.629288	0.669048	0.66907	0.712116	0.689009	0.733498	0.70393	0.752147	0.751259	0.801138	0.781406	0.832813
Peritonitis	0.160885	0.173438	0.201511	0.237905	0.268816	0.298767	0.332417	0.296533	0.332024	0.294064	0.331473	0.296671	0.335104	0.308819	0.347483	0.360744	0.401657
Pleuritis	0.631693	0.516762	0.58268	0.482596	0.529932	0.448272	0.481843	0.431053	0.46191	0.415888	0.443489	0.414475	0.442384	0.395161	0.423222	0.394915	0.42297
These tables show the values of the gap statistics
