# Supplementary material for: Evaluating swine disease occurrence on farms using the state-space model based on meat inspection data: a time-series analysis
Source: Porcine Health Manag. 2024 Jan 23;10:6. doi: 10.1186/s40813-024-00355-z (PMC11378582; doi:10.1186/s40813-024-00355-z)
Supplement: Supplementary file 8 — Additional file 8. Revised cluster classification. PH, parasitic hepatitis; MPS, mycoplasmal pneumonia of swine; IH, interstitial hepatitis; PA, pulmonary abscess; DTW, dynamic time warping. [file 40813_2024_355_MOESM8_ESM.xlsx]

## Sheet: Sheet1
Supplementary Data 8: Revised cluster classification
Disease	Modified number of clusters	Model
		A	B	C	D	E	F	G	H	I	J	K	L	M	N
PA	1	1	1	1	1	1	1	1	1	1	1	1	1	1	1
Diaphragmitis	2	1	1	1	1	1	1	4-2	1	1	1	1	1	1	1
Enteritis	1	1	1	1	1	1	1	1	1	1	1	1	1	1	1
IH	3	4-1	4-1	4-1	4-1	2	2	4-1	2	4-1	2	2	4-1	2	1
MPS	3	1	1	1	1	1	1	4-1	2	1	1	1	1	1	1
Mycobacteriosis	1	1	2	1	2	2	1	1	1	1	1	1	1	1	1
PH	1	1	1	1	1	1	1	1	1	1	1	1	1	1	1
Pericarditis	1	1	1	1	1	1	1	1	1	1	1	1	1	1	1
Perihepatitis	1	1	1	1	1	1	1	1	1	1	1	1	1	1	1
Peritonitis	1	1	1	1	1	1	1	1	1	1	1	1	1	1	1
Pleuritis	2	1	1	1	1	1	1	4-1	1	1	1	1	1	6-1	1
Modified number of clusters:Number of clusters modified according to the results of cluster.evaluation
Model:Optimal model for each farm based on DTW results
